# Supplementary material for: Combinatorial CRISPR screen reveals FYN and KDM4 as targets for synergistic drug combination for treating triple negative breast cancer
Source: eLife. 2025 Apr 17;13:RP93921. doi: 10.7554/eLife.93921 (PMC12005726; doi:10.7554/eLife.93921)
Supplement: Figure 2—source data 2. [file elife-93921-fig2-data2.zip]

Archive with 7 entries (7 files):
- 2J-ERK AKT.jpg
- 2J-FYN pSTAT3 pp38 GAPDH.jpg
- 2J-SRC pAKT pERK.jpg
- 2J-STAT3 p38.jpg
- 2K.jpg
- 2K-p38.jpg
- 93921_13.zip
