# Supplementary material for: Combinatorial CRISPR screen reveals FYN and KDM4 as targets for synergistic drug combination for treating triple negative breast cancer
Source: eLife. 2025 Apr 17;13:RP93921. doi: 10.7554/eLife.93921 (PMC12005726; doi:10.7554/eLife.93921)
Supplement: Figure 2—figure supplement 1—source data 1. [file elife-93921-fig2-figsupp1-data1.zip]

Archive with 5 entries (5 files):
- S2B-sgABL2-T7 assay-original.jpg
- S2B-sgFGFR2 YES EGFR IGF1R T7 assay-original.tif
- S2B-sgPTK6 T7 assay-original.tif
- S2B-sgSRC-T7 assay-original.tif
- S2B-sgTEK FYN PDGFRA-T7 assay-original.tif
