# Supplementary material for: Combinatorial CRISPR screen reveals FYN and KDM4 as targets for synergistic drug combination for treating triple negative breast cancer
Source: eLife. 2025 Apr 17;13:RP93921. doi: 10.7554/eLife.93921 (PMC12005726; doi:10.7554/eLife.93921)
Supplement: Figure 2—figure supplement 3—source data 1. [file elife-93921-fig2-figsupp3-data1.zip]

Archive with 3 entries (3 files):
- S3I.jpg
- S3J-GAPDH p38.jpg
- S3J-pp38 FYN.jpg
