# Supplementary material for: Combinatorial CRISPR screen reveals FYN and KDM4 as targets for synergistic drug combination for treating triple negative breast cancer
Source: eLife. 2025 Apr 17;13:RP93921. doi: 10.7554/eLife.93921 (PMC12005726; doi:10.7554/eLife.93921)
Supplement: Figure 2—figure supplement 3—source data 2. [file elife-93921-fig2-figsupp3-data2.zip]

Archive with 5 entries (5 files):
- S5B.tif
- S5C.jpg
- S5F-left.jpg
- S5F-middle.jpg
- S5F-right.jpg
