# Supplementary material for: Combinatorial CRISPR screen reveals FYN and KDM4 as targets for synergistic drug combination for treating triple negative breast cancer
Source: eLife. 2025 Apr 17;13:RP93921. doi: 10.7554/eLife.93921 (PMC12005726; doi:10.7554/eLife.93921)
Supplement: Figure 3—source data 1. [file elife-93921-fig3-data1.zip]

Archive with 5 entries (5 files):
- 3A.jpg
- 3E.jpg
- 3H-p38 GAPDH.jpg
- 3H-pp38 FYN.jpg
- 3K.jpg
