# Supplementary material for: Combinatorial CRISPR screen reveals FYN and KDM4 as targets for synergistic drug combination for treating triple negative breast cancer
Source: eLife. 2025 Apr 17;13:RP93921. doi: 10.7554/eLife.93921 (PMC12005726; doi:10.7554/eLife.93921)
Supplement: Figure 3—figure supplement 1—source data 1. [file elife-93921-fig3-figsupp1-data1.zip]

Archive with 4 entries (4 files):
- S4A.jpg
- S4B.jpg
- S4B-GAPDH.jpg
- S4F.jpg
